# Supplementary material for: Inhibition of Thioredoxin Reductase Activity and Oxidation of Cellular Thiols by Antimicrobial Agent, 2-Bromo-2-nitro-1,3-propanediol, Causes Oxidative Stress and Cell Death in Cultured Noncancer and Cancer Cells
Source: Biology (Basel). 2025 May 6;14(5):509. doi: 10.3390/biology14050509 (PMC12108914; doi:10.3390/biology14050509)
Supplement: Supplementary file 1 [file biology-14-00509-s001.zip]

Archive with 1 entries (1 files):
- biology-3582563-supplementary.pdf
